# Supplementary material for: Effects of a Dulaglutide plus Calorie-Restricted Diet versus a Calorie-Restricted Diet on Visceral Fat and Metabolic Profiles in Women with Polycystic Ovary Syndrome: A Randomized Controlled Trial
Source: Nutrients. 2023 Jan 20;15(3):556. doi: 10.3390/nu15030556 (PMC9920202; doi:10.3390/nu15030556)
Supplement: Supplementary file 1 [file nutrients-15-00556-s001.zip]

Archive with 7 entries (6 files):
- Supplementary files/
- Supplementary files/Figure S1 Caption.docx
- __MACOSX/Supplementary files/._Figure S1 Caption.docx
- Supplementary files/CONSORT-2010-Checklist.doc
- __MACOSX/Supplementary files/._CONSORT-2010-Checklist.doc
- Supplementary files/Figure S1.tiff
- __MACOSX/Supplementary files/._Figure S1.tiff
